# Supplementary material for: Cognitive bias analysis of young novice drivers’ observation abilities—A questionnaire-based study
Source: PLoS One. 2021 May 11;16(5):e0251195. doi: 10.1371/journal.pone.0251195 (PMC8112646; doi:10.1371/journal.pone.0251195)
Supplement: S1 Dataset — (ZIP) [file pone.0251195.s002.zip]

Archive with 1 entries (1 files):
- S1 Dataset. All data underlying the findings.sav
